# Supplementary material for: Granulocyte Colony-Stimulating Factor Improves Endothelial Progenitor Cell-Mediated Neovascularization in Mice with Chronic Kidney Disease
Source: Pharmaceutics. 2023 Sep 25;15(10):2380. doi: 10.3390/pharmaceutics15102380 (PMC10610103; doi:10.3390/pharmaceutics15102380)
Supplement: Supplementary file 1 [file pharmaceutics-15-02380-s001.zip]

Archive with 1 entries (1 files):
- pharmaceutics-2586137-supplementary.pdf
